# Supplementary material for: Induced Pluripotent Stem Cell-Derived Neural Precursors Improve Memory, Synaptic and Pathological Abnormalities in a Mouse Model of Alzheimer’s Disease
Source: Cells. 2021 Jul 16;10(7):1802. doi: 10.3390/cells10071802 (PMC8303262; doi:10.3390/cells10071802)
Supplement: Supplementary file 1 [file cells-10-01802-s001.zip]

Archive with 1 entries (1 files):
- cells-1253073-supplementary.pdf
